# Supplementary material for: Spatial-temporal evolution of population aging in the yangtze river delta urban agglomeration of China
Source: PLoS One. 2024 Feb 15;19(2):e0298199. doi: 10.1371/journal.pone.0298199 (PMC10868753; doi:10.1371/journal.pone.0298199)
Supplement: S1 Data — (XLS) [file pone.0298199.s001.xls]

## Sheet: data
Cities	2000					2010					2020
	Population between 0-14 years old	Population between 15-64 years old	Population ablove 65 years old	Total Poplation	land area (km2)	Population between 0-14 years old	Population between 15-64 years old	Population ablove 65 years old	Total Poplation	land area (km2)	Population between 0-14 years old	Population between 15-64 years old	Population ablove 65 years old	Total Poplation	Land area (km2)
Shanghai	2051100	12768460	1918140	16737700	6341	1982859	18705024	2331313	23019196	6341	2436296	18385587	4049012	24870895	6341
Nanjing	962879	4.7471e+06	529776	6.23975e+06	6587	761408	6507221	736051	8004680	6587	1187619	6851196	1275870	9314685	6587
Wuxi	839095	3.88611e+06	454286	5.17949e+06	4650	656000	5111535	605089	6372624	4627	967076	5401502	1093557	7462135	4627
Changzhou	638384	2.87436e+06	336875	3.84962e+06	4375	528607	3614296	449069	4591972	4372	699862	3792765	785494	5278121	4372
Suzhou	997196	5.2614e+06	662936	6.92153e+06	8488	963411	8611713	890870	10465994	8488	1727189	9435372	1585701	12748262	8657
Nantong	1.32414e+06	5.37357e+06	951660	7.64938e+06	8001	774003	5306345	1202487	7282835	8001	841940	5133401	1751294	7726635	10549
Yancheng	1.60665e+06	5.84278e+06	641537	8.09097e+06	14983	1042107	5349041	869092	7260240	16972	1008518	4367426	1333685	6709629	16931
Yangzhou	806115	3.4367e+06	426838	4.66965e+06	6638	527042	3377471	555247	4459760	6591	527419	3120705	911673	4559797	6591
Zhenjiang	483702	2.16263e+06	253460	2.89979e+06	3843	320687	2470067	322630	3113384	3847	381669	2266523	562226	3210418	3840
Taizhou	919036	3.44986e+06	501610	4.87051e+06	5790	559206	3401550	657802	4618558	5787	557720	2961900	993142	4512762	5788
Hangzhou	1131504	5138673	607391	6877568	16596	991528	6930194	785191	8706913	16596	1553544	8991062	1391404	11936010	16850
Ningbo	964321	4478920	521794	5965035	9365	889758	6067658	655307	7612723	9816	1153372	7066722	1184189	9404283	9816
Wenzhou	1497191	5513608	552463	7563262	11784	1306470	7132039	696087	9134596	11786	1462497	6989321	1121085	9572903	12144
Jiaxing	637731	2601130	343609	3582470	3915	585854	3835766	490595	4912215	3915	652445	3989839	758584	5400868	4223
Huzhou	485733	1878936	260984	2625653	5817	337716	2241512	315157	2894385	5818	402018	2443021	522540	3367579	5820
Shaoxing	792779	3094072	417081	4303932	8311	627863	3797451	488352	4913666	8279	626699	3790100	854178	5270977	8279
Jinhua	837560	3331536	402783	4571879	10918	763575	4113783	488306	5365664	10941	1008570	5225016	817097	7050683	10942
Zhoushan	153034	755398	93443	1001875	1440	114232	889011	117705	1120948	1440	113597	846372	197848	1157817	1459
Thaizhou	930775	3755324	466411	5152510	9411	923630	4462342	587244	5973216	9411	972849	4736097	913942	6622888	10050
Hefei	984003	3091868	304549	4380420	7266	801201	4418867	482432	5702500	7047	1.54791e+06	6.69854e+06	1.12345e+06	9369900	11445
Wuhu	462081	1558036	163438	2183555	3317	284472	1735119	243510	2263100	3317	529896	2.52739e+06	587113	3644400	6009
Maanshan	259764	842679	88060	1190503	1686	174613	1046449	145238	1366300	1686	309946	1.47132e+06	378630	2159900	4049
Tongling	140137	503391	46161	689689	1113	99116	551398	73486	724000	1113	188491	894186	229023	1.3117e+06	3008
Anqing	1654524	3915319	445563	6015406	15398	877975	3883670	549199	5311400	15318	694772	2.75993e+06	710600	4.1653e+06	13590
Chuzhou	1118461	2803762	329722	4251946	13523	677319	2837257	423324	3937900	13523	648302	2.70206e+06	636740	3987100	13500
Chizhou	365209	1051918	118656	1535784	8272	228888	1032941	140671	1402500	8272	209208	908807	224785	1342800	8399
Xuancheng	567490	1967924	213717	2749131	12323	369044	1874093	289764	2532900	12323	341014	1.70807e+06	451018	2500100	12340
